# Supplementary material for: Global trends in research of achilles tendon injury/rupture: A bibliometric analysis, 2000–2021
Source: Front Surg. 2023 Mar 27;10:1051429. doi: 10.3389/fsurg.2023.1051429 (PMC10083236; doi:10.3389/fsurg.2023.1051429)
Supplement: Supplementary file 2 [file Datasheet1.csv]

label	replace by
atrs	ATRS
achilles	achilles tendon
achilles rupture	achilles tendon rupture
minimally invasive	minimally invasive surgery
percutaneous	percutaneous repair
tendinosis	tendinitis
injury	injuries
rat	rats
prp	platelet-rich plasma
tenocyte	tenocytes
magnetic resonance imaging	MRI
mri	MRI
tendons	achilles tendon
tendon	achilles tendon
surgical treatment	surgery
ultrasound	ultrasonography
tendon injury	achilles tendon injuries
surgical treatment	surgery
tendon injuries	achilles tendon injuries
tendon rupture	achilles tendon rupture
tendon repair	achilles tendon repair
